# Supplementary material for: Chalcone T4 Inhibits RANKL-Induced Osteoclastogenesis and Stimulates Osteogenesis In Vitro
Source: Int J Mol Sci. 2023 Apr 21;24(8):7624. doi: 10.3390/ijms24087624 (PMC10141037; doi:10.3390/ijms24087624)
Supplement: Supplementary file 1 [file ijms-24-07624-s001.zip]

Archive with 1 entries (1 files):
- ijms-2305709-supplementary.pdf
